# Supplementary material for: Mendelian randomization reveals a causal link between age at menarche and reduced risk of periodontitis
Source: Medicine (Baltimore). 2025 Aug 8;104(32):e43700. doi: 10.1097/MD.0000000000043700 (PMC12338184; doi:10.1097/MD.0000000000043700)
Supplement: Supplementary file 1 [file medi-104-e43700-s001.xlsx]

## Sheet: Sheet1
Supplement table 1. Instrumental SNPs Used in Mendelian Randomization Analysis.
Forward
SNP	effect_allele.exposure	other_allele.exposure	BETA	SE	CHR	POS	Pval	F
rs1005579	C	T	-0.0130876	0.00208463	22	22300941	3.40001e-10	39.415
rs10063744	G	C	0.0136863	0.00229933	5	95649772	2.59998e-09	35.4299
rs10090153	G	A	0.0145673	0.00211027	8	77784096	5.10035e-12	47.6521
rs1010961	A	T	-0.0122721	0.00207704	3	24254750	3.50002e-09	34.9099
rs10136330	T	C	-0.0292842	0.00530296	14	30514335	3.29997e-08	30.4951
rs10150677	G	C	-0.01471	0.00223286	14	93917392	4.49987e-11	43.4013
rs10203978	T	C	-0.0142466	0.00206734	2	142337743	5.50047e-12	47.4896
rs10208482	A	C	-0.0233933	0.00218003	2	199608595	7.29962e-27	115.148
rs10226266	G	A	0.0122202	0.00211082	7	32941119	7.10003e-09	33.5162
rs10810065	C	T	-0.0140758	0.00235456	9	13982870	2.30001e-09	35.7377
rs10860153	G	A	-0.0130358	0.00219916	12	97541532	3.09999e-09	35.1368
rs10861880	C	T	-0.0122745	0.0020635	12	108611474	2.69998e-09	35.3833
rs10895141	C	A	0.0206238	0.00219864	11	101436741	6.59933e-21	87.9892
rs11030104	G	A	0.0196928	0.00256689	11	27684517	1.69981e-14	58.8573
rs11031006	A	G	0.0209309	0.00296442	11	30226528	1.69981e-12	49.8536
rs11039266	G	T	0.0187509	0.00229868	11	47532395	3.40017e-16	66.5407
rs11047473	A	G	0.0140596	0.00219213	12	24634741	1.40001e-10	41.1352
rs11130329	A	C	-0.0201635	0.00295881	3	52896855	9.3994e-12	46.4406
rs111401540	A	T	-0.0149353	0.00237614	17	6040233	3.29997e-10	39.5079
rs11218864	C	T	0.017921	0.00296359	11	122726166	1.5e-09	36.5669
rs11228700	T	C	-0.0129536	0.00212409	11	56419115	1.09999e-09	37.1908
rs113467400	T	C	-0.0201047	0.00365533	2	11720299	3.79997e-08	30.2512
rs113772882	T	G	-0.012824	0.00227968	7	1642196	1.89998e-08	31.6446
rs114285994	A	G	0.0247828	0.00299305	16	19935763	1.20005e-16	68.5603
rs11605776	A	C	-0.0233182	0.00228072	11	13318524	1.50003e-24	104.531
rs11619721	T	G	-0.0216554	0.00363139	13	112082513	2.5e-09	35.562
rs11678561	G	C	-0.0131328	0.00232604	2	164539038	1.6e-08	31.8772
rs1172955	A	T	-0.0251205	0.00227395	10	97877320	2.29985e-28	122.038
rs11738611	A	C	0.0145574	0.00251762	5	156772974	7.39997e-09	33.4339
rs11746435	T	A	0.0142859	0.00245223	5	137006762	5.69994e-09	33.9385
rs11875135	A	T	0.0238611	0.00405621	18	57892769	4e-09	34.6051
rs11893331	G	A	0.0331922	0.00274896	2	56577406	1.39991e-33	145.793
rs12040029	T	C	-0.0195567	0.00329083	1	213451958	2.80001e-09	35.3167
rs12134472	T	C	-0.0157792	0.00208275	1	199865112	3.59998e-14	57.3979
rs12141660	T	C	-0.0130223	0.00228325	1	73195560	1.2e-08	32.5288
rs12211649	A	G	0.0350757	0.00370445	6	100172277	2.80027e-21	89.6531
rs12344679	A	G	-0.0120482	0.00211922	9	92245439	1.29999e-08	32.3216
rs12360772	A	G	-0.0158553	0.00266355	11	1899962	2.59998e-09	35.4346
rs12460629	A	G	0.0168159	0.0026586	19	18836741	2.5e-10	40.0068
rs12532356	A	G	0.0179869	0.00272778	7	121979635	4.30031e-11	43.4804
rs12543893	T	C	0.0173601	0.0024823	8	54029169	2.70023e-12	48.9098
rs12550650	T	C	0.0173466	0.00208073	8	4550990	7.59976e-17	69.502
rs12592315	G	A	-0.0117319	0.0020824	15	68040266	1.79999e-08	31.7401
rs12607903	T	C	-0.0213151	0.00231029	18	3817134	2.80027e-20	85.122
rs12641981	T	C	-0.0162869	0.00208522	4	45179883	5.70033e-15	61.0061
rs12728183	T	C	-0.0159044	0.00207616	1	102510732	1.9002e-14	58.6831
rs12878738	T	C	-0.0197574	0.0022445	14	60935281	1.29987e-18	77.4855
rs12891481	T	C	-0.013301	0.00208366	14	78426863	1.7e-10	40.7488
rs13022337	G	A	-0.0312604	0.00273174	2	632609	2.49977e-30	130.951
rs13233916	G	C	0.0237794	0.00362132	7	138874416	5.19996e-11	43.1189
rs13279589	T	C	-0.0138306	0.00240301	8	87477723	8.60003e-09	33.1261
rs13322435	G	A	-0.016296	0.00211422	3	156795468	1.29987e-14	59.4103
rs1361108	T	C	-0.0208891	0.00207064	6	126767600	6.20012e-24	101.772
rs1362376	C	T	-0.0192016	0.00262637	16	52291939	2.70023e-13	53.4519
rs141344917	A	G	-0.0338561	0.00433624	5	111134797	5.79963e-15	60.9603
rs141829833	T	C	0.0582767	0.00701963	3	51776104	1e-16	68.9226
rs142058842	G	C	0.0331631	0.00276901	2	156621725	4.70002e-33	143.437
rs1516883	A	G	-0.0443187	0.00222417	9	108907267	2.39994e-88	397.043
rs1544543	G	A	0.0165907	0.00253673	10	117615483	6.09958e-11	42.7741
rs1555406	T	C	-0.0194845	0.00321801	14	101204235	1.40001e-09	36.661
rs16841741	G	A	0.0247088	0.00329443	2	209637598	6.4003e-14	56.2526
rs16860342	T	C	0.018305	0.0020872	3	185652947	1.80011e-18	76.9151
rs17006627	C	G	0.0200249	0.00258974	2	61389609	1.10002e-14	59.79
rs17053711	A	G	0.0137707	0.00234844	8	25311269	4.49997e-09	34.3837
rs17817628	G	A	-0.017391	0.002285	17	53174727	2.70023e-14	57.9264
rs183993	A	G	0.0119606	0.00210114	4	95130025	1.29999e-08	32.4038
rs183993	A	G	0.0119606	0.00210114	4	95130025	1.29999e-08	32.4038
rs190286519	T	A	-0.0213495	0.00315862	2	203365009	1.39991e-11	45.6857
rs192558	T	C	-0.0275333	0.00215916	1	165408986	2.99985e-37	162.61
rs1933801	T	C	-0.0620524	0.00221003	6	105365725	1.79887e-173	788.353
rs2046548	T	C	-0.0173582	0.00249021	9	11807272	3.19963e-12	48.5889
rs2048113	C	A	-0.0163414	0.0022257	6	54577218	2.09991e-13	53.907
rs2049618	T	A	-0.0127591	0.00231041	12	19988923	3.29997e-08	30.4973
rs2051189	C	A	-0.0124474	0.00207024	21	35322015	1.79999e-09	36.1506
rs2067711	G	T	-0.012672	0.00230361	9	105706469	3.79997e-08	30.2602
rs2076308	C	G	-0.0186496	0.00268246	6	50791640	3.59998e-12	48.3362
rs2123990	G	C	0.0181483	0.00210395	11	8400506	6.4003e-18	74.4048
rs2167378	T	C	-0.0183531	0.00207609	2	200045258	9.60064e-19	78.1496
rs2234362	C	G	0.0333845	0.00453332	19	36203335	1.80011e-13	54.2322
rs2254479	A	G	-0.015924	0.0020692	6	41831143	1.39991e-14	59.2242
rs2297605	A	G	0.0184958	0.00209753	9	127255448	1.20005e-18	77.7553
rs2343506	C	A	0.0133464	0.00211915	1	162892924	2.99999e-10	39.6648
rs2422137	A	C	-0.0143644	0.00207399	1	72619961	4.30031e-12	47.9691
rs2428493	A	C	0.0170355	0.00209641	6	31329135	4.40048e-16	66.0324
rs2454055	C	T	0.0156285	0.00206421	10	126859832	3.69999e-14	57.3227
rs246180	A	C	0.024272	0.00222048	16	14391923	8.19974e-28	119.486
rs2524158	C	A	0.0191556	0.00275415	6	31260318	3.50026e-12	48.3745
rs2524158	C	A	0.0191556	0.00275415	6	31260318	3.50026e-12	48.3745
rs2613766	C	T	0.0115009	0.00206963	19	5066995	2.69998e-08	30.8801
rs2659005	T	C	-0.0133095	0.00208494	17	79218714	1.7e-10	40.7508
rs2668767	C	T	0.0247595	0.00209109	18	44785302	2.39994e-32	140.197
rs2679894	G	A	-0.022806	0.00209484	2	105870779	1.29987e-27	118.521
rs2697961	T	C	-0.0237364	0.00283862	1	14153333	6.20012e-17	69.9222
rs27161	A	C	-0.0130451	0.00232253	5	34928716	1.89998e-08	31.548
rs2764261	G	A	-0.0153798	0.00213257	6	108927842	5.50047e-13	52.0109
rs2798224	A	G	0.0131267	0.00208416	4	3267668	2.99999e-10	39.6688
rs2953330	T	G	0.0121035	0.00213906	1	244024121	1.5e-08	32.0167
rs3136247	G	A	0.016269	0.0026163	2	48013099	5e-10	38.6675
rs34768269	C	T	-0.0159629	0.00262693	17	77952751	1.2e-09	36.9255
rs34774200	T	C	-0.0143834	0.00258049	20	54876504	2.5e-08	31.0684
rs35005436	C	T	-0.0240794	0.00283316	7	74134911	1.9002e-17	72.2352
rs35255016	T	C	0.0152962	0.00243101	20	37294739	3.09999e-10	39.5907
rs35375873	C	G	0.0218534	0.00330938	5	43190647	4.00037e-11	43.6058
rs35436838	G	T	0.0376738	0.00491902	9	77273910	1.9002e-14	58.6572
rs35917007	G	A	0.0194369	0.00206747	19	1849147	5.40008e-21	88.3844
rs35961679	A	G	-0.0130655	0.00237415	17	77832212	3.69999e-08	30.2856
rs36087932	A	G	0.0170261	0.0029996	5	135615616	1.40001e-08	32.2184
rs3743266	C	T	-0.0201453	0.00219324	15	60781513	4.10015e-20	84.3675
rs3810291	A	G	-0.0170572	0.00220664	19	47569003	1.10002e-14	59.752
rs3827103	A	G	0.0224695	0.00374531	20	54824029	2e-09	35.9924
rs3828002	A	G	0.0129467	0.00209417	20	19702049	6.29999e-10	38.2203
rs4073513	G	A	0.0137912	0.00226698	11	46071253	1.2e-09	37.0091
rs4141153	G	A	0.0281279	0.00259589	7	41467946	2.29985e-27	117.409
rs4515148	T	G	0.0155879	0.00232402	4	28789879	1.99986e-11	44.9879
rs4660257	C	T	-0.0202852	0.00225493	1	44148168	2.29985e-19	80.9268
rs4664605	T	C	-0.0165058	0.00217205	2	153573528	2.99985e-14	57.7475
rs4735761	C	A	-0.0181669	0.00228449	8	78097161	1.80011e-15	63.2387
rs4738266	T	C	0.0134075	0.00222385	8	73455936	1.7e-09	36.3483
rs4755720	T	C	0.017728	0.00212237	11	43628749	6.70039e-17	69.7714
rs4771121	A	G	0.0143963	0.00232491	13	28018370	5.89997e-10	38.3433
rs4818008	A	T	-0.0203606	0.00216294	21	40611442	4.79954e-21	88.6119
rs4857841	A	G	0.0176633	0.00232947	3	128046643	3.40017e-14	57.4949
rs4875259	C	T	-0.0137417	0.0021523	8	3766430	1.7e-10	40.7639
rs4877593	T	A	-0.0133465	0.00220618	9	83221000	1.5e-09	36.5976
rs539515	C	A	-0.0288923	0.002557	1	177889025	1.29987e-29	127.674
rs545075	C	G	0.0280331	0.00457888	11	94071678	9.20005e-10	37.4821
rs55732507	C	T	0.0136211	0.0021147	16	30141985	1.2e-10	41.4884
rs55749651	A	G	0.0133477	0.00212815	6	76294593	3.59998e-10	39.3376
rs55876427	A	G	0.0140315	0.0021084	13	100564082	2.80027e-11	44.2896
rs561821	T	C	-0.0175362	0.00213535	15	41427864	2.19989e-16	67.4424
rs5742915	C	T	0.0161305	0.00207305	15	74336633	7.19946e-15	60.5447
rs583887	C	T	0.0143892	0.00258252	11	65644027	2.5e-08	31.0446
rs59072247	T	C	0.0489499	0.00608608	2	73536689	8.80035e-16	64.6887
rs6007594	A	G	0.0128885	0.00234641	22	45728370	4e-08	30.1715
rs61371450	A	G	-0.0204651	0.00271386	11	16786905	4.70002e-14	56.866
rs61655108	A	G	0.0148592	0.00242293	20	33455008	8.60003e-10	37.6105
rs61779781	C	T	0.0149309	0.00208358	1	65934354	7.70016e-13	51.3513
rs62048402	A	G	-0.030691	0.0021076	16	53803223	4.90004e-48	212.054
rs62106258	C	T	0.0565703	0.004783	2	417167	2.80027e-32	139.887
rs62306664	A	C	0.0160662	0.00262372	4	132799133	9.20005e-10	37.4966
rs62376854	G	A	-0.028516	0.00448421	5	110569130	2e-10	40.4395
rs62379978	G	T	0.0318755	0.00290508	5	133915969	5.19996e-28	120.392
rs62507083	T	G	-0.0174403	0.00318333	8	53842780	4.30002e-08	30.0154
rs62520182	T	C	0.0270222	0.00296737	8	140646051	8.49963e-20	82.9274
rs6499244	A	T	-0.0243808	0.00208546	16	69735271	1.39991e-31	136.676
rs6712986	C	T	-0.0211673	0.00314581	2	25126046	1.69981e-11	45.2758
rs697049	T	C	-0.0153941	0.00218158	9	1616908	1.69981e-12	49.7928
rs7048426	A	C	-0.0159243	0.00238254	9	11739159	2.29985e-11	44.6725
rs7048426	A	C	-0.0159243	0.00238254	9	11739159	2.29985e-11	44.6725
rs7073746	G	A	0.0134021	0.0020697	10	64904071	9.49948e-11	41.9306
rs7073961	T	C	-0.0215373	0.003817	10	123663470	1.7e-08	31.8374
rs7115813	G	A	0.0280242	0.00207902	11	122832074	2.09991e-41	181.698
rs7132908	A	G	-0.0143563	0.00212593	12	50263148	1.39991e-11	45.6023
rs7161194	G	A	0.0160838	0.00228807	14	101529005	2.09991e-12	49.4127
rs7178532	A	G	0.0215465	0.00224504	15	23794517	8.19974e-22	92.1097
rs72767997	C	T	0.0358513	0.00630666	15	99288741	1.29999e-08	32.3155
rs73204208	G	T	0.0200946	0.00309772	21	37791466	8.80035e-11	42.0799
rs73205548	T	C	0.0175946	0.00285867	3	132607325	7.49998e-10	37.8818
rs7463166	G	A	-0.0146095	0.00213284	8	4833790	7.39946e-12	46.9196
rs752278	A	G	-0.0211905	0.00212005	15	89037134	1.59993e-23	99.9057
rs7553348	A	G	0.0260579	0.00208128	1	75005067	5.79963e-36	156.754
rs75544266	T	C	0.0356147	0.00449666	4	104584997	2.39994e-15	62.7305
rs7560791	C	G	0.0121194	0.00220734	2	157582917	4e-08	30.1456
rs7563777	C	T	-0.0134158	0.00206241	2	137512418	7.8001e-11	42.3139
rs7652234	G	C	0.0375649	0.00526303	3	24190459	9.49948e-13	50.944
rs7727787	A	G	-0.0191551	0.00302872	5	180653039	2.5e-10	39.9991
rs7742131	G	T	-0.0124536	0.00227045	6	100723855	4.09996e-08	30.0861
rs78352137	C	T	-0.0316275	0.00328354	14	100920416	5.90065e-22	92.778
rs7852169	G	C	0.0455731	0.00375283	9	114318394	6.20012e-34	147.469
rs7853970	C	T	-0.019012	0.00209114	9	86715566	9.79941e-20	82.6589
rs7854743	T	A	0.026527	0.00421738	9	75943800	3.2e-10	39.5631
rs7915178	C	T	0.0184815	0.00210951	10	1734473	1.9002e-18	76.7558
rs8112411	A	G	0.0235928	0.00213323	19	9991735	1.99986e-28	122.316
rs815715	G	C	0.0116583	0.0020966	3	61264084	2.69998e-08	30.92
rs842548	C	A	-0.0145504	0.00258552	2	184262798	1.79999e-08	31.6704
rs852033	C	A	0.0163911	0.00239562	20	17085493	7.8001e-12	46.8145
rs913588	A	G	-0.0186095	0.0020634	9	7174673	1.9002e-19	81.3397
rs9322076	T	C	-0.0186098	0.00208389	6	100952020	4.19952e-19	79.7506
rs9341625	T	C	-0.0233803	0.00255099	6	77709617	4.90004e-20	84.0006
rs9397414	G	A	-0.0136894	0.0022207	6	151806283	7.10003e-10	38.0005
rs9542595	A	G	0.013156	0.0022491	13	71722247	4.90004e-09	34.2161
rs9568117	C	A	0.0188351	0.0028238	13	49452803	2.60016e-11	44.4906
rs9592952	C	A	0.0132879	0.00209635	13	74525794	2.30001e-10	40.1777
rs9594366	T	C	0.0148672	0.00217086	13	40368601	7.50067e-12	46.9024
rs9616551	G	A	-0.0158305	0.00260853	22	49680429	1.29999e-09	36.8297
rs9635759	A	G	0.0273668	0.00229454	17	49613785	8.60003e-33	142.251
rs9696767	G	A	-0.0122001	0.00212144	9	92515702	8.9e-09	33.0724
rs9757252	C	T	0.0208834	0.00212675	3	86894478	9.30037e-23	96.4205
rs9790189	A	T	0.0229027	0.00206782	3	117583647	1.59993e-28	122.673
rs9816563	C	T	0.0127161	0.0020645	3	24702344	7.29995e-10	37.9383
rs9849338	A	C	-0.0146123	0.00216509	3	172126476	1.50003e-11	45.5497
rs9851777	C	T	-0.0236166	0.00321381	3	88267467	1.99986e-13	54.0001
Reward
SNP	effect_allele	other_allele	BETA	SE	CHR	POS	Pval	F
rs138669837	T	C	0.426662	0.0866179	11	123042130	8.40156e-07	24.3
rs139232605	A	G	0.220868	0.0447548	3	111271619	8.01217e-07	24.4
rs146734691	G	A	0.824579	0.165451	6	146636662	6.23405e-07	24.8
